# Supplementary material for: Emergence and maintenance of actionable genetic drivers at medulloblastoma relapse
Source: Neuro Oncol. 2021 Jul 17;24(1):153–65. doi: 10.1093/neuonc/noab178 (PMC8730763; doi:10.1093/neuonc/noab178)
Supplement: noab178_suppl_Supplementary_Tables [file noab178_suppl_supplementary_tables.xlsx]

## Sheet: Supplementary Table 1
	Relapse cohort (matched diagsnostic) n=119 (107)				Independent diagnostic control cohort (dMB) n=282
Clinical features and therapy at diagnosis
Male	54/84; 64%		(44/73)		179/280; 64%
Female	3/84; 36%		(29/73)		101/280; 36%
Male:female ratio	1.8:1		-		1.8:1
Infants (<4.0 years)	24/104; 23%		(23/93)		46/282; 16%
Children (4.0-16.0 years)	62/104; 60%		(53/93)		187/282; 66%
Adults (>16.0 years)	18/104; 17%		(17/93)		49/282; 17%
CLA pathology	38/59; 64%		(35/55)		-
LCA pathology	8/59; 14%		(7/55)		-
DN pathology	13/59; 22%		(13/55)		-
M+ disease	27/69; 39%		(26/64)		-
STR	14/54; 26%		(14/52)		-
CSI	35/53; 66%		(33/51)		-
Chemotherapy	60/72; 83%		(58/70)		-
Molecular subgroup at diagnosis (age-defined)
MBWNT	6/100; 6%		(3/89)		24/282; 9%
MBSHH-Infant	15/100; 15%		(14/89)		23/282; 8%
MBSHH Non-infant	30/100; 30%		(28/89)		59/282; 21%
MBGroup3	10/100; 10%		(8/89)		50/282; 18%
MBGroup4	31/100; 31%		(28/89)		103/282; 37%
Genomic datasets
Copy number	102/119; 86%		(91/107)		282/282; 100%
Panel sequencing	8/119; 7%		(7/107)		-
Exome/Genome sequencing	73/119; 61%		(55/107)		282/282; 100%
Supplementary Table 1. Clinical, molecular and treatment features of the relapsed medulloblastoma cohort and an independent medulloblastoma cohort sampled at diagnosis. CSI=craniospinal irradiation. STR=subtotal resection. CLA=classic histology. LCA=large-cell anaplastic histology. DN=desmoplastic or nodular histology. M+=metastatic disease. MB=medulloblastoma. WNT=wnt/wingless. SHH=sonic hedgeho…

## Sheet: Supplementary Table 2
	Clinical relapse cohort n = 54
Clinicopathological features and therapy at diagnosis
Male	26/42; 62%
Female	16/42; 38%
Male:female ratio	1.6:1
Infants (<4.0 years)	10/54; 19%
Children (4.0-16.0 years)	36/54, 67%
Adults (>16.0 years)	8/54; 15%
CLA pathology	21/31, 68%
LCA pathology	3/31; 10%
DN pathology	7/31; 23%
M+ disease	15/43; 35%
STR	10/43; 23%
CSI	33/42; 79%
Chemotherapy	47/54; 87%
Molecular subgroup at diagnosis (age-defined)
MBWNT	3/54; 6%
MBSHH-Infant	9/54; 17%
MBSHH Non-infant	16/54; 30%
MBGroup3	6/54; 11%
MBGroup4	20/54; 37%
Clinical features and therapy at relapse
Infant (<4.0 years)	8/54; 15%
Children (4.0-16.0 years)	33/54; 61%
Adult (>16.0 years)	13/54; 24%
Nodular	29/38; 76%
Diffuse	3/38; 8%
Nodular and diffuse	6/38; 16%
Local relapse	25/51; 49%
Distant relapse	20/51; 39%
Combined relapse	6/51; 12%
Resection	54/54; 100%
CSI	2/18; 11%
Focal radiotherapy	10/18; 56%
Chemotherapy	30/38; 79%
Genomic datasets
Copy number	41/54; 76%
Panel sequencing	6/54; 11%
Exome/Genome sequencing	28/54; 52%
Supplementary Table 2. Clinical, molecular and treatment features of the clinical paired relapse cohort. CSI=craniospinal irradiation. STR=subtotal resection. CLA=classic histology. LCA=large-cell anaplastic histology. DN=desmoplastic or nodular histology. M+=metastatic disease. MB=medulloblastoma. WNT=wnt/wingless. SHH=sonic hedgehog.

## Sheet: Supplementary Table 3
		Time to death post-relapse
	Frequency	HR	95% CI	Unadjusted p value	Adjusted p value
Clinicopathological features and treatment at relapse
Male	26/43 (60%)	0.417	0.197-0.883	0.022	0.165
Distant disease	26/51 (51%)	0.841	0.447-1.580	0.589	0.756
Nodular	29/38 (76%)	2.091	0.830-5.269	0.118	0.366
Chemotherapy	30/38 (79%)	1.652	0.490-5.564	0.418	0.77
Focal radiotherapy	10/18 (55%)	0.503	0.146-1.734	0.277	0.653
CSI	2/18 (11%)	0.625	0.079-4.949	0.656	0.823
Molecular subgroup at relapse
MBWNT	3/54 (6%)	0.828	0.251-2.732	0.757	0.842
MBSHH-Infant	9/54 (17%)	0.323	0.112-0.931	0.036	0.195
MBSHH Non-infant	16/54 (30%)	2.206	1.157-4.207	0.016	0.16
MBGroup3	6/54 (11%)	0.527	0.162-1.716	0.288	0.652
MBGroup4	20/54 (37%)	1.291	0.671-2.484	0.445	0.729
Chromosome arm CNV at relapse
2p gain	5/40 (13%)	1.23	0.718-2.106	0.451	0.72
2q gain	4/41 (10%)	1.104	0.605-2.017	0.747	0.881
3p loss	4/40 (10%)	6.772	1.978-23.180	0.002	0.046
3q gain	7/41 (17%)	1.335	0.849-2.098	0.211	0.542
4p gain	3/41 (7%)	1.355	0.740-2.479	0.325	0.685
6p loss	3/41 (7%)	0.708	0.208-2.409	0.58	0.778
6q loss	3/41 (7%)	0.708	0.208-2.409	0.58	0.761
7p gain	5/41 (12%)	0.842	0.493-1.438	0.529	0.743
7q gain	6/41 (15%)	0.849	0.522-1.381	0.509	0.751
8p loss	6/41 (15%)	4.897	1.621-14.800	0.005	0.072
8p gain	3/41 (7%)	1.277	0.541-2.349	0.748	0.866
8q loss	4/41 (10%)	3.552	0.980-12.880	0.054	0.227
8q gain	3/41 (7%)	1.128	0.541-2.349	0.748	0.849
9q loss	6/41 (15%)	0.307	0.092-1.022	0.054	0.214
10p loss	7/41 (17%)	3.171	1.229-8.179	0.017	0.143
10q loss	13/41 (32%)	1.965	0.915-4.219	0.083	0.288
11p loss	10/41 (24%)	0.916	0.391-2.144	0.839	0.9
11q loss	7/40 (18%)	0.55	0.208-1.455	0.229	0.562
13 loss	7/41 (17%)	2.316	0.917-6.081	0.075	0.277
13 gain	3/41 (7%)	0.956	0.464-1.969	0.903	0.918
14 loss	4/41 (10%)	2.222	0.763-6.469	0.143	0.423
15 gain	3/40 (8%)	0.917	0.331-2.540	0.867	0.914
16p loss	3/41 (7%)	1.657	0.497-5.526	0.411	0.782
16q loss	6/41 (15%)	1.388	0.561-3.431	0.478	0.742
17p loss	19/40 (48%)	2.418	1.110-5.267	0.026	0.172
17q gain	14/40 (35%)	1.336	0.903-1.977	0.148	0.415
18p gain	4/41 (10%)	0.89	0.488-1.624	0.704	0.865
18q gain	4/41 (10%)	0.89	0.488-1.624	0.704	0.848
20p loss	3/41 (7%)	4.148	1.122-15.330	0.033	0.194
Focal CNV at relapse
MYC amplification	3/46 (7%)	6.276	1.706-23.090	0.006	0.067
MYCN amplification	5/45 (11%)	6.806	2.216-20.900	0.001	0.024
PTEN loss	3/41 (7%)	1.651	0.487-5.598	0.421	0.752
Driver mutations at relapse
TP53 mutation	9/36 (25%)	4.991	1.987-12.540	0.001	0.037
TERT mutation	7/36 (19%)	1.055	0.361-3.083	0.922	0.922
PTCH1 mutation	5/34 (15%)	0.127	0.017-0.967	0.046	0.228
DDX3X mutation	6/34 (18%)	1.601	0.589-4.356	0.357	0.725
KMT2C mutation	6/34 (18%)	2.91	1.015-8.346	0.047	0.213
USH2A mutation	4/34 (12%)	0.574	0.170-1.942	0.372	0.731
ATM mutation	5/34 (15%)	0.613	0.182-2.051	0.427	0.741
OBSCN mutation	5/28 (18%)	3.989	0.834-19.080	0.083	0.273
BRCA2 mutation	3/34 (9%)	0.472	0.110-2.027	0.312	0.683
ALPK2 mutation	3/34 (9%)	0.563	0.132-2.400	0.437	0.737
SUFU mutation	3/34 (9%)	1.593	0.358-7.084	0.541	0.742
ZMYM3 mutation	4/34 (12%)	0.602	0.142-2.560	0.492	0.744
Supplementary Table 3. Univariable analyses of time from relapse to death in the clinical paired relapse cohort. HR=hazard ratio. CI=confidence interval. CSI=craniospinal irradiation. MB=medulloblastoma. WNT=wnt/wingless. SHH=sonic hedgehog. CNV=copy number variation. Bold=p value<0.05.

## Sheet: Supplementary Table 4
Gene	MBWNT						MBSHH-Infant						MBSHH Non-infant						MBGroup3						MBGroup4
	Independent dMB			rMB			Independent dMB			rMB			Independent dMB			rMB			Independent dMB			rMB			Independent dMB			rMB
	Gain	Loss	Balanced	Gain	Loss	Balanced	Gain	Loss	Balanced	Gain	Loss	Balanced	Gain	Loss	Balanced	Gain	Loss	Balanced	Gain	Loss	Balanced	Gain	Loss	Balanced	Gain	Loss	Balanced	Gain	Loss	Balanced
ACVR2A	0	0	24	0	0	4	0	0	23	0	0	12	0	0	59	0	0	28	0	0	50	0	0	8	0	0	103	0	0	19
ACVR2B	0	0	24	0	0	4	0	0	23	0	0	12	1	0	58	0	0	28	1	0	49	0	0	8	0	0	103	0	0	19
AKT3	0	0	24	0	0	4	0	0	23	0	0	11	0	0	59	0	0	28	0	0	50	0	0	7	0	0	103	0	0	19
BRCA1	0	0	24	0	0	4	0	0	23	1	0	11	0	0	59	0	0	28	0	0	50	0	0	8	0	0	103	0	0	19
CCNE2	0	0	24	0	0	2	0	0	23	0	0	8	0	0	59	0	0	23	0	0	50	0	0	6	0	0	103	0	0	15
CCND2	0	0	24	0	0	4	0	0	23	0	0	12	3	0	56	0	0	28	2	0	48	0	0	7	1	0	102	2	0	17
CD109	0	0	24	0	0	4	0	0	23	0	0	12	0	0	59	0	0	28	0	0	50	0	0	8	0	0	103	0	0	19
CDK14	0	0	24	0	0	4	0	0	23	0	0	12	0	0	59	0	0	28	0	0	50	0	0	8	0	0	103	4	0	15
CDK4	0	0	24	0	0	4	0	0	23	0	0	12	0	0	59	0	0	28	0	0	50	0	0	8	1	0	102	0	0	19
CDK6	0	0	24	0	0	4	0	0	23	0	0	12	0	0	59	0	0	28	0	0	50	1	0	7	1	0	102	4	0	15
CDKN2A	0	0	24	0	0	4	0	0	23	0	1	11	0	2	57	0	2	26	0	0	50	0	0	7	0	0	103	0	0	19
CDKN2B	0	0	24	0	0	4	0	0	23	0	1	11	0	2	57	0	2	26	0	0	50	0	0	8	0	0	103	0	0	19
CTNNB1	0	0	24	0	0	4	0	0	23	0	0	12	0	0	59	0	0	28	0	0	50	0	0	8	0	0	103	0	0	19
DDX31	0	0	24	0	0	4	0	0	23	0	0	12	0	0	59	0	0	28	0	1	49	1	0	7	1	0	101	0	0	19
DLC1	0	0	24	0	0	4	0	0	23	0	0	12	0	0	59	0	0	28	0	0	50	0	0	8	0	0	103	0	0	19
DYNC2H1	0	1	23	0	0	4	0	0	22	0	0	12	0	1	58	0	1	27	0	4	46	0	0	7	0	1	102	0	0	19
E2F5	0	0	24	0	0	4	0	0	23	0	0	12	0	1	58	0	0	28	0	0	50	0	0	8	0	0	103	0	0	19
EHMT1	0	0	24	0	0	4	0	0	23	0	0	12	0	0	59	0	0	28	0	0	50	0	0	8	0	1	102	0	0	19
ELF2	0	0	24	0	0	4	0	0	23	0	0	12	0	0	59	0	0	28	0	0	50	0	0	8	0	0	103	0	0	19
ESRRG	0	0	24	0	0	4	0	0	23	0	0	12	0	1	58	0	1	27	0	0	50	0	0	8	0	0	103	0	0	19
GFI1	0	0	24	0	0	4	0	0	23	0	0	12	1	0	58	0	0	28	0	0	50	0	0	8	0	0	103	0	0	19
GFI1B	0	0	24	0	0	4	0	0	23	0	0	12	0	0	59	0	0	28	0	1	49	0	0	8	1	0	100	0	0	19
GLI2	0	0	24	0	0	4	0	0	23	0	0	12	9	0	50	3	0	25	1	0	49	0	0	8	0	0	103	0	0	19
GPR87	0	0	24	0	0	4	1	0	22	0	0	12	4	0	55	1	0	27	0	0	50	0	0	8	0	0	103	0	0	19
IGF1R	0	0	24	0	0	4	0	0	23	0	0	12	0	0	59	0	0	28	0	0	50	0	0	8	0	0	103	0	0	19
IKBKAP	0	0	24	0	0	2	0	0	23	0	0	8	0	0	59	0	0	23	0	0	50	0	0	6	0	0	103	0	0	15
IRS2	0	0	24	0	0	4	0	0	23	0	0	12	0	0	59	1	0	27	0	0	50	0	0	7	0	0	103	1	0	18
KAT6A	0	0	24	0	0	4	0	0	23	0	0	12	0	0	59	0	0	28	0	0	50	0	0	8	1	0	102	0	0	19
KCNA1	0	0	24	0	0	4	0	0	23	0	0	12	0	0	57	0	0	28	2	0	48	0	0	8	1	0	102	2	0	17
KDM6A	0	0	24	1	0	1	0	0	23	1	1	6	0	0	59	0	0	23	0	0	50	0	0	6	1	0	102	0	0	15
KIT	0	0	24	0	0	4	0	0	23	0	0	12	0	0	59	1	0	27	0	0	50	0	0	8	0	0	103	0	0	19
LMO4	0	0	24	0	0	4	0	0	23	0	0	12	3	0	56	0	0	28	0	0	50	0	0	8	0	0	103	0	0	19
MAP2K4	0	0	24	0	0	4	0	0	23	0	0	12	0	1	58	1	0	27	0	0	50	0	1	7	0	0	103	0	0	19
MDM4	0	0	24	0	0	4	1	0	22	0	0	12	1	0	58	0	0	28	0	0	50	0	0	8	0	0	103	0	0	19
MIR17HG	0	0	24	0	0	4	0	3	20	0	0	12	1	5	53	0	0	28	0	4	46	0	0	8	0	5	98	0	0	19
MYC	0	0	24	0	0	4	0	0	23	0	0	12	0	0	59	1	0	27	9	0	41	1	0	7	1	0	102	1	0	18
MYCL	0	0	24	0	0	4	0	0	23	0	0	12	0	0	59	0	0	28	0	0	50	0	0	8	0	0	103	0	0	19
MYCN	0	0	24	0	0	4	2	0	21	0	0	11	5	0	54	5	0	23	3	0	47	0	0	8	7	0	96	1	0	18
OTX2	0	0	24	0	0	4	0	0	23	0	0	12	0	0	59	0	0	28	0	0	50	0	0	8	1	0	102	0	0	19
PHF2	0	0	24	0	0	4	0	0	23	0	0	12	0	0	59	0	0	28	0	0	50	0	0	8	0	0	102	0	0	19
PIK3C2B	0	0	24	0	0	4	1	0	22	0	0	12	1	0	58	0	0	28	0	0	50	0	0	8	0	0	103	0	0	19
PIK3C2G	0	0	24	0	0	4	0	0	23	0	0	12	0	0	59	0	0	28	0	0	50	0	0	8	0	0	103	0	0	19
PIM1	0	0	24	0	0	4	0	0	23	0	0	12	1	0	58	0	0	28	0	0	50	0	0	8	0	0	103	0	0	19
PPM1D	0	0	24	0	0	4	0	0	23	0	0	12	0	0	59	0	0	28	0	0	50	0	0	8	1	0	102	0	0	19
PPP2R2B	0	0	24	0	0	4	0	0	23	0	0	12	0	0	59	0	0	28	0	0	50	0	0	8	0	0	103	0	0	19
PRDM6	0	0	24	0	0	4	0	0	23	0	0	12	0	0	59	0	0	28	0	0	50	0	0	8	0	0	103	0	0	19
PTBP1	0	0	24	0	0	4	0	0	23	0	0	12	0	0	59	0	0	28	0	0	50	0	0	8	0	0	103	1	1	17
PTCH1	0	0	24	0	0	4	0	1	22	0	0	12	0	3	56	0	2	26	0	0	50	0	0	8	0	0	103	0	0	19
PTEN	0	0	24	0	1	3	0	1	21	0	0	12	0	3	53	0	2	26	0	3	46	0	0	8	0	2	101	0	0	19
PVT1	0	0	24	0	0	4	0	0	23	0	0	12	0	0	59	0	0	28	6	0	42	1	0	7	0	0	101	0	0	19
RBMS3	0	0	24	0	0	4	0	0	23	0	0	12	0	0	59	1	0	27	0	0	50	0	0	8	0	1	102	0	0	19
SETD2	0	0	24	0	0	2	0	0	23	0	0	8	0	1	58	0	1	22	0	0	50	0	0	6	0	4	99	0	0	15
SMYD4	0	0	24	0	0	4	0	1	22	0	0	12	0	4	55	0	2	26	0	0	50	0	0	8	0	0	103	0	0	19
SNCAIP	0	0	24	0	0	4	0	0	23	0	0	12	0	0	59	0	0	28	0	0	50	0	0	8	0	0	103	0	0	19
SNORD113-1	0	0	24	0	0	4	0	3	20	0	0	12	0	2	57	0	0	28	0	1	49	0	0	8	0	1	102	0	0	19
SOX12	0	0	24	0	0	4	0	0	23	0	0	11	0	2	57	1	0	27	0	3	47	0	0	6	0	2	101	0	0	19
TERT	0	0	24	0	0	4	0	0	23	0	0	12	3	0	56	0	0	28	0	0	50	0	0	8	0	0	103	1	0	17
TGFBR1	0	0	24	0	0	4	0	0	23	0	0	12	0	0	59	0	0	28	0	0	50	0	0	8	0	0	103	0	0	19
TNFRSF13B	0	0	24	0	0	4	0	0	23	0	0	12	2	0	57	4	0	24	0	0	49	0	0	8	0	0	103	0	0	19
TP53	0	0	24	0	0	4	0	1	22	0	0	12	0	6	53	0	1	27	0	0	50	0	0	8	0	0	103	0	0	19
TSC1	0	0	24	0	0	4	0	1	22	0	0	12	0	0	59	0	0	28	0	1	49	0	0	8	2	1	100	0	0	19
YAP1	0	0	24	0	0	4	1	0	22	0	0	12	0	1	58	0	1	27	0	4	46	0	0	8	0	1	102	0	0	19
ZIK1	0	0	24	0	0	2	0	0	23	0	0	8	1	0	58	0	0	23	1	0	49	0	0	6	3	0	100	0	0	15
Supplementary Table 4. Medulloblastoma driver genes interrogated for focal CNV. dMB= diagnostic medulloblastoma (independent cohort). rMB= relapsed medulloblastoma. WNT=wnt/ wingless. SHH=sonic hedgehog.

## Sheet: Supplementary Table 5
Gene	MBWNT				MBSHH-Infant				MBSHH Non-infant				MBGroup3				MBGroup4
	Independent dMB		rMB		Independent dMB		rMB		Independent dMB		rMB		Independent dMB		rMB		Independent dMB		rMB
	mutated	wildtype	mutated	wildtype	mutated	wildtype	mutated	wildtype	mutated	wildtype	mutated	wildtype	mutated	wildtype	mutated	wildtype	mutated	wildtype	mutated	wildtype
ABCA13	0	24	0	5	1	22	1	12	0	59	0	19	0	50	0	5	1	102	1	22
ABCA2	0	24	0	5	0	23	0	13	1	58	1	18	1	49	0	5	0	103	0	23
ALPK2	0	24	0	5	0	23	1	12	2	57	2	17	0	50	0	5	0	103	1	22
APC	1	23	0	5	0	23	0	11	0	59	0	18	1	49	0	5	1	102	0	20
ARID1A	2	22	1	4	0	23	1	12	3	56	2	17	0	50	0	5	0	103	0	23
ARID2	2	22	0	5	0	23	0	11	1	58	0	18	0	50	0	5	0	103	0	20
ATM	1	23	0	5	0	23	2	11	1	58	2	17	1	49	0	5	1	102	1	22
BAI3	3	21	0	5	0	23	0	13	0	59	1	18	0	50	0	5	0	103	0	23
BCOR	0	24	0	5	2	21	0	11	3	56	1	17	0	50	0	5	0	103	0	20
BRCA2	0	24	0	5	0	23	1	12	0	59	0	19	1	49	0	5	2	101	3	20
BRPF1	0	24	0	5	0	23	0	11	3	56	0	18	0	50	0	5	0	103	0	20
CACNA1D	0	24	0	5	0	23	1	12	1	58	1	18	1	49	0	5	1	102	0	23
CHD7	0	24	1	4	1	22	0	13	0	59	2	17	1	49	0	5	2	101	3	20
CREBBP	2	22	0	5	0	23	0	13	7	52	5	14	0	50	0	5	0	103	1	22
CTNNB1	21	3	5	0	0	23	0	13	0	59	0	19	0	50	0	5	0	103	0	23
DDX3X	8	16	3	2	0	23	0	13	24	35	5	14	0	50	0	5	0	103	2	21
DST	0	24	0	5	0	23	3	10	1	58	0	19	1	49	0	5	0	103	0	23
EP300	0	24	0	5	0	23	1	12	1	58	1	18	1	49	0	5	0	103	0	23
EPHA7	2	22	0	5	0	23	0	13	1	58	0	19	0	50	0	5	0	103	2	21
FAT1	0	24	0	5	0	23	0	11	0	59	1	17	2	48	0	5	4	99	0	20
FBXW7	0	24	1	4	0	23	0	13	4	55	0	19	0	50	0	5	0	103	0	23
FLNA	0	24	0	5	0	23	0	13	3	56	1	18	0	50	0	5	0	103	0	23
FMR1	2	22	0	5	0	23	0	11	1	58	0	18	1	49	1	4	2	101	0	20
GABRG1	0	24	0	5	1	22	0	13	1	58	0	19	0	50	0	5	0	103	1	22
GLI2	1	23	0	5	0	23	1	12	2	57	1	18	0	50	0	5	0	103	0	23
GNAS	1	23	0	5	0	23	0	13	1	58	1	18	1	49	0	5	0	103	0	23
GPR161	0	24	0	5	0	23	0	11	0	59	0	18	0	50	0	5	0	103	0	20
GSE1	0	24	0	5	0	23	1	12	6	53	1	18	0	50	0	5	0	103	0	23
GTF3C1	0	24	0	5	0	23	1	12	1	58	0	19	0	50	0	5	0	103	2	21
KANSL1	1	23	0	5	0	23	0	13	1	58	1	18	0	50	0	5	0	103	0	23
KBTBD4	0	24	0	5	0	23	0	11	0	59	0	18	5	45	0	5	5	98	1	19
KDM3B	0	24	0	5	0	23	0	11	3	56	4	14	0	50	0	5	0	103	1	19
KDM6A	1	23	0	5	0	23	1	12	0	59	0	19	0	50	0	5	8	95	2	21
KIF26B	0	24	0	5	1	22	1	12	1	58	2	17	1	49	0	5	1	102	0	23
KMT2C	0	24	0	5	2	21	2	11	6	53	4	15	2	48	0	5	10	93	4	19
KMT2D	4	20	0	5	5	18	3	10	6	53	1	18	5	45	0	5	3	100	3	20
LAMA2	0	24	0	5	1	22	0	13	1	58	1	18	3	47	0	5	3	100	2	21
LDB1	0	24	0	5	1	22	1	12	4	55	1	18	0	50	0	5	0	103	0	23
LHX1	0	24	0	5	0	23	0	11	3	56	2	16	0	50	0	5	0	103	0	20
MED12	0	24	0	5	0	23	0	13	2	57	1	18	0	50	0	5	2	101	0	23
MUC16	1	23	0	5	0	23	0	13	1	58	0	19	0	50	0	5	3	100	1	22
NBAS	0	24	0	5	0	23	0	13	1	58	0	19	0	50	0	5	2	101	2	21
NEB	2	22	0	5	0	23	0	13	4	55	1	18	0	50	0	5	0	103	2	21
NIN	0	24	0	5	1	22	0	11	1	58	0	18	3	47	0	5	3	100	1	19
NOTCH1	0	24	0	5	0	23	0	11	2	57	0	18	0	50	0	5	0	103	1	19
NOTCH2	0	24	0	5	0	23	2	9	0	59	0	18	1	49	1	4	1	102	0	20
OBSCN	1	23	0	5	0	23	2	9	2	57	1	17	0	50	1	4	0	103	1	19
PALB2	0	24	0	5	0	23	0	11	0	59	0	18	0	50	1	4	0	103	0	20
PIK3CA	3	21	0	5	1	22	1	12	1	58	1	18	1	49	0	5	0	103	0	23
PRKAR1A	0	24	0	5	0	23	0	13	6	53	3	16	0	50	0	5	0	103	0	23
PTCH1	0	24	1	4	8	15	3	10	20	39	6	13	0	50	0	5	0	103	0	23
PTEN	0	24	0	5	0	23	1	12	3	56	1	18	1	49	0	5	0	103	0	23
RTTN	2	22	0	5	0	23	0	11	1	58	0	18	3	47	0	5	1	102	1	19
RYR2	2	22	0	5	0	23	0	13	0	59	1	18	2	48	0	5	0	103	1	22
RYR3	1	23	0	5	0	23	2	11	2	57	0	19	2	48	1	4	2	101	0	23
SETD2	1	23	0	5	0	23	0	13	0	59	1	18	1	49	0	5	2	101	2	21
SMARCA4	6	18	1	4	0	23	0	13	1	58	0	19	5	45	0	5	2	101	0	23
SMO	1	23	0	5	2	21	0	13	7	52	2	17	0	50	0	5	0	103	0	23
SUFU	0	24	0	5	1	22	3	10	3	56	0	19	0	50	0	5	0	103	0	23
SYNE1	0	24	0	5	0	23	0	11	3	56	0	18	0	50	1	4	1	102	1	19
TBR1	0	24	0	5	0	23	0	13	0	59	0	19	0	50	0	5	3	100	1	22
TCF4	0	24	0	5	0	23	0	11	7	52	0	18	0	50	0	5	1	102	1	19
TERT	0	24	0	5	0	23	3	10	30	29	8	11	0	50	0	5	2	101	2	21
TP53	3	21	4	1	1	22	1	12	6	53	8	11	0	50	0	5	0	103	1	22
TRIM33	0	24	0	5	0	23	0	11	0	59	0	18	0	50	1	4	2	101	1	19
USH2A	1	23	0	5	0	23	1	12	1	58	1	18	0	50	0	5	0	103	4	19
XPO1	0	24	0	5	0	23	0	11	4	55	4	14	0	50	0	5	0	103	0	20
ZFHX3	0	24	0	5	0	23	1	12	0	59	4	15	1	49	0	5	1	102	1	22
ZIC1	0	24	0	5	0	23	0	13	4	55	0	19	0	50	0	5	3	100	1	22
ZMYM3	0	24	0	5	0	23	1	12	1	58	0	19	0	50	0	5	7	96	3	20
ZMYM4	0	24	1	4	0	23	0	11	0	59	0	18	0	50	0	5	2	101	0	20
Supplementary Table 5. Medulloblastoma driver genes interrogated for mutational analysis. dMB= diagnostic medulloblastoma (independent cohort). rMB= relapsed medulloblastoma. WNT=wnt/wingless. SHH=sonic hedgehog.
